# Supplementary material for: Oxidative Phosphorus Chemistry Perturbed by Minerals
Source: Life (Basel). 2022 Jan 28;12(2):198. doi: 10.3390/life12020198 (PMC8878404; doi:10.3390/life12020198)
Supplement: Supplementary file 1 [file life-12-00198-s001.zip]

Archive with 1 entries (1 files):
- life-1553777-supplementary.pdf
